# Supplementary material for: Loss of Serpina1 in Mice Leads to Altered Gene Expression in Inflammatory and Metabolic Pathways
Source: Int J Mol Sci. 2022 Sep 9;23(18):10425. doi: 10.3390/ijms231810425 (PMC9499171; doi:10.3390/ijms231810425)
Supplement: Supplementary file 1 [file ijms-23-10425-s001.zip]

Archive with 5 entries (4 files):
- Full Supplementary Table S1.pdf
- ijms-1882105-supplementary material.pdf
- __MACOSX/
- __MACOSX/._Full Supplementary Table S1.pdf
- __MACOSX/._ijms-1882105-supplementary material.docx
